# Supplementary material for: Long-Term Outcomes in Thoracic Endovascular Aortic Repair for Complicated Type B Aortic Dissection or Intramural Hematoma Depending on Proximal Landing Zone
Source: J Clin Med. 2023 Aug 18;12(16):5380. doi: 10.3390/jcm12165380 (PMC10455428; doi:10.3390/jcm12165380)
Supplement: Supplementary file 1 [file jcm-12-05380-s001.zip]

Archive with 1 entries (1 files):
- jcm-2524927-supplementary.pdf
